# Supplementary material for: Influence of the Pyrolysis Temperature and TiO2-Incorporation on the Properties of SiOC/SiC Composites for Efficient Wastewater Treatment Applications
Source: Membranes (Basel). 2022 Feb 2;12(2):175. doi: 10.3390/membranes12020175 (PMC8875749; doi:10.3390/membranes12020175)
Supplement: Supplementary file 1 [file membranes-12-00175-s001.zip]

Archive with 1 entries (1 files):
- membranes-1565836-supplementary.pdf
